# Supplementary material for: Pharmacokinetic Evaluation of GB-5001, a Long-Acting Injectable Formulation of Donepezil, in Healthy Korean Participants: Population Pharmacokinetics with Phase 1 Study
Source: Pharmaceutics. 2025 Nov 25;17(12):1517. doi: 10.3390/pharmaceutics17121517 (PMC12736231; doi:10.3390/pharmaceutics17121517)
Supplement: Supplementary file 1 [file pharmaceutics-17-01517-s001.zip]

Archive with 1 entries (1 files):
- pharmaceutics-3995520-supplementary.pdf
